# Supplementary material for: The Molecular Evolution, Structure, and Function of Coproporphyrinogen Oxidase and Protoporphyrinogen Oxidase in Prokaryotes
Source: Biology (Basel). 2023 Dec 15;12(12):1527. doi: 10.3390/biology12121527 (PMC10740692; doi:10.3390/biology12121527)
Supplement: Supplementary file 1 [file biology-12-01527-s001.zip]

Archive with 1 entries (1 files):
- biology-2692858-supplementary.pdf
